# Supplementary material for: Streptomyces pratensis S10 Promotes Wheat Plant Growth and Induces Resistance in Wheat Seedlings against Fusarium graminearum
Source: J Fungi (Basel). 2024 Aug 15;10(8):578. doi: 10.3390/jof10080578 (PMC11355099; doi:10.3390/jof10080578)
Supplement: Supplementary file 1 [file jof-10-00578-s001.zip]

Archive with 1 entries (1 files):
- jof-3125469-supplementary.pdf
